# Supplementary material for: Virtual Reality for Patient Education about Hypertension: A Randomized Pilot Study
Source: J Cardiovasc Dev Dis. 2023 Nov 29;10(12):481. doi: 10.3390/jcdd10120481 (PMC10744175; doi:10.3390/jcdd10120481)
Supplement: Supplementary file 1 [file jcdd-10-00481-s001.zip]

Archive with 1 entries (1 files):
- jcdd-2716368-supplementary.pdf
